# Supplementary material for: Integrated host and viral transcriptome analyses reveal pathology and inflammatory response mechanisms to ALV-J injection in SPF chickens
Source: Sci Rep. 2017 Apr 12;7:46156. doi: 10.1038/srep46156 (PMC5388866; doi:10.1038/srep46156)
Supplement: Supplementary Table 4 and 5 [file srep46156-s2.xls]

## Sheet: S4
Supplemental 4. List of significant upstream regulators and target molecules in virus group.
Upstream Regulator	Molecule Type	Activation z-score	p-value of overlap	Target molecules in dataset
bromodeoxyuridine	chemical drug	2.189	1.31E-03	IFIH1,IRF1,IRF7,PML,STAT1
E. coli B4 lipopolysaccharide	chemical toxicant	2.389	1.01E-08	ABCB11,ACOD1,APAF1,EMB,FAS,FGL2,GADD45G,GBP2,HMOX1,Oasl2,PARP9,PDCD1,PROS1,RSAD2,SOCS1,TAP1,TF,TLR4,UHRF1,USP18
oblimersen	biologic drug	2.000	9.52E-03	IRF7,MX2,RSAD2,STAT1
salmonella minnesota R595 lipopolysaccharides	chemical - endogenous non-mammalian	2.401	1.11E-02	ACOD1,HLA-DMB,IRF1,PSTPIP2,RSAD2,SAMHD1
IFN alpha/beta	group	2.375	3.48E-06	CCR2,CCR7,FGL2,IRF1,IRF7,LY6E,RSAD2,SOCS1,STAT1
Interferon alpha	group	3.264	5.05E-12	ADAR,BCL2A1,CCR7,DHX58,EGFR,FAS,GBP2,IFIH1,IL12RB1,IL18R1,IL21R,IRF1,IRF7,MX2,NMI,NPM3,PML,RSAD2,S100A9,SOCS1,STAT1,TAP1,TAP2,TLR4,TYMS,USP18,ZC3HAV1
IL12 (complex)	complex	2.071	3.16E-10	CCR2,CCR4,CCR6,CCR7,CD226,FAS,GADD45G,GZMA,IFIH1,IL12RB1,IL18R1,IRF1,KIT,MMP9,PRDM1,SELP,SOCS1,TACR1,TLR4
IFN Beta	group	3.091	4.41E-05	CCR7,IFIH1,IRF1,IRF7,MMP9,MX2,RSAD2,SOCS1,STAT1,USP18
PAF1	other	2.000	5.84E-03	HELZ2,SDC4,ZC3HAV1,ZNFX1
DOCK8	other	2.111	8.05E-09	FGL2,HELZ2,IRF1,IRF7,MERTK,NMI,PLA1A,RSAD2,SLCO3A1,SOCS1,STAT1
gentamicin	chemical drug	2.333	1.37E-02	ASL,ENPP2,HMOX1,IRF1,IRF7,LITAF,MCM6,TAP1,UGT8
DDX58	enzyme	2.608	1.83E-05	IFIH1,IRF1,IRF7,NMI,RSAD2,SOCS1,STAT1
MAVS	other	2.630	1.88E-06	ADAR,DHX58,IRF7,Oasl2,PARP12,RSAD2,SOCS1,STAT1
Alpha catenin	group	2.132	3.17E-07	C1QTNF2,COL5A1,CXCL12,FSTL1,IGFBP2,IRF1,LEF1,LUM,MMP13,MMP9,S100A9,TWIST2
IL12 (family)	group	2.575	3.91E-04	CCR6,IL18R1,IRF1,LAMP1,PDCD1,SAMHD1,STAT1
Ifn	group	3.375	2.89E-07	DHX58,FAS,IFIH1,IRF1,IRF7,MMP9,PML,PTAFR,RSAD2,SOCS1,STAT1,TAP1
IFN type 1	group	2.449	7.08E-05	DHX58,IFIH1,IRF1,MMP9,PML,STAT1
Ifnar	group	3.286	6.67E-08	GBP2,IFIH1,IRF1,IRF7,MMP9,RNF213,RSAD2,STAT1,TAP1,TAP2,USP18
E2F1	transcription regulator	2.204	4.19E-04	ACSL5,APAF1,CAV1,DUSP4,DUT,FAS,FHDC1,KIT,MCM6,NDC80,NMI,ORC1,RRM1,TAP1,TAP2,TYMS,UHRF1
SRF	transcription regulator	2.000	1.17E-04	ARHGAP20,CALB1,GADD45G,GCH1,LEPR,MAP4K4,MMP9,P2RX1,PCDH15,PLA2R1,PRSS57,S100A9,SELP,SERPINB10,T
STAT1	transcription regulator	3.762	1.20E-09	ACOD1,CCR6,CCR7,EGLN3,FAS,FGL2,GBP2,IRF1,IRF7,LY6E,MMP9,PARP9,PDGFRB,RNF213,RSAD2,SAMHD1,SOCS1,STAT1,TAP1,TLR4,USP18
PRKAA1	kinase	2.000	5.20E-02	CXCL12,KLHL29,MMP9,ZNF462
PRL	cytokine	3.114	1.26E-14	ADAR,CAV1,COL5A1,CTSS,DCN,DHX58,DTX3L,EGFR,EPSTI1,ESR2,HELZ2,IFIH1,IFIT5,IRF1,IRF7,LY6E,MX2,PARP12,PARP14,RSAD2,SAMD9L,SAMHD1,SOCS1,SOD1,STAT1,TRIM25,USP18
PRKAA2	kinase	2.000	2.49E-02	CXCL12,DUSP4,KLHL29,MMP9,ZNF462
STAT4	transcription regulator	2.616	6.16E-04	ADSS,GADD45G,GRTP1,IFIH1,IL12RB1,IL18R1,IRF1,NDRG1,PRDM1,SMPDL3A,STAT1
IL27	cytokine	2.664	2.60E-05	CTLA4,GADD45G,GBP2,HLA-DMB,IRF1,LAG3,PRDM1,SOCS1,STAT1,TAP1
IFNAR1	transmembrane receptor	2.592	4.81E-05	ACOD1,IFIH1,IRF7,Oasl2,PARP12,RSAD2,SOCS1,STAT1,USP18
BMP4	growth factor	2.183	4.97E-03	EGFR,KIT,LEF1,MMP13,SNAI2,SPI1,T
CBX5	transcription regulator	2.000	1.04E-01	KIT,LEF1,QPCT,SH3GL2
IFNL1	cytokine	2.333	1.96E-07	CCR7,DDX60,F2R,IFIH1,IFIT5,PML,RSAD2,STAT1,USP18,ZC3HAV1
APP	other	2.086	1.32E-07	ADAP1,C1R,C1S,CALB1,CXCL12,DCN,EGFR,ENPP2,Fnbp1l,GBP2,HMOX1,IFIH1,IGFBP2,IRF1,IRF7,LCAT,LEF1,MERTK,MMP13,MMP9,NAMPT,PARP14,PDGFRB,PGK1,RNF213,RSAD2,SATB1,SDC4,SH3GL2,SNAP25,SOCS1,SOD1,TJP1,TLR4,USP18
CSF2	cytokine	2.904	2.20E-05	APAF1,BCL2A1,CCR7,CTLA4,CTSC,EXO1,F2R,FAM65B,FAS,GCH1,MCM6,MMP9,PLA2G15,SOCS1,SPI1,TIFA,TLR4,TNFRSF11A,TPX2,UHRF1
CD40LG	cytokine	2.523	2.60E-10	ADAM28,APRT,BATF3,BCL2A1,BIRC2,CCR2,CCR7,CTSC,DUSP4,EGFR,FAS,GCH1,IL12RB1,IL21R,IRF1,NAMPT,PML,PRDM1,PSMA2,PTPRG,SELP,STAT1,TAP1,TAP2,TNFRSF11A,TNFRSF13B
TGM2	enzyme	2.779	1.54E-08	BCL2A1,CX3CR1,DDX60,FERMT1,IFIT5,LY6E,MERTK,MMP9,NPC2,PARP14,PARP9,PDGFRB,RNF213,SAMD9L,SAMHD1,SELP,STAT1,TAP1
IRF7	transcription regulator	4.589	8.94E-15	ADAR,CTLA4,DHX58,HELZ2,IFIH1,IRF1,IRF7,MX2,NAMPT,NMI,Oasl2,PARP12,PARP14,RSAD2,SAMD9L,SOCS1,STAT1,TAP1,TAP2,TLR4,USP18,ZC3HAV1
TICAM1	other	2.736	1.30E-03	ACOD1,FAS,IRF1,IRF7,PSTPIP2,RSAD2,SAMHD1,SOCS1
BAX	transporter	2.000	1.20E-03	APAF1,BIRC2,CTSS,IRF7,MMP9
IL12A	cytokine	2.186	1.31E-03	FAS,IL12RB1,MMP9,SOCS1,STAT1
IRF1	transcription regulator	3.060	2.68E-11	C1R,CTSS,FGL2,GBP2,IFIH1,IFIT5,IL12RB1,IRF1,IRF7,MAP4K4,MMP9,PML,RSAD2,SOCS1,SPI1,STAT1,TAP1,TAP2
HNF1B	transcription regulator	2.219	3.26E-02	COL5A1,LAMB1,LUM,PSTPIP2,SNAI2
SASH1	other	2.309	8.28E-10	FGL2,HELZ2,IRF1,IRF7,MERTK,NMI,PLA1A,PML,RSAD2,SLCO3A1,SOCS1,STAT1
TLR9	transmembrane receptor	3.299	5.37E-09	ACOD1,CCR7,FAS,GCH1,HMOX1,IL21R,IRF1,IRF7,MX2,Oasl2,PRDM1,RSAD2,SOCS1,STAT1,TLR4,TNFRSF13B,USP18
IRF3	transcription regulator	2.965	3.96E-08	BIRC2,DHX58,HELZ2,IFIH1,IRF7,MMP9,Oasl2,PARP12,PARP14,RSAD2,SAMD9L,STAT1,TAP1,TLR4,USP18
IFNB1	cytokine	3.181	3.55E-08	ACOD1,DHX58,F2R,GBP2,GPC4,IFIH1,IRF1,IRF7,LAMB1,MCM6,MMP9,NMI,PARP12,PDCD1,PML,RSAD2,SOCS1,STAT1,USP18
IFNG	cytokine	4.811	6.26E-20	ACOD1,ASNS,ASS1,BCL2A1,BIRC2,C1QA,C1R,CALB1,CALCOCO2,CAPN3,CAV1,CCR2,CCR6,CTSC,CTSS,CX3CR1,CXCL12,DTX3L,EDNRA,EGLN3,F2R,FAS,FCER2,FGL2,GBP2,GCH1,GGT5,HLA-DMB,HMOX1,IFIH1,IFIT5,IL12RB1,IL18R1,IRF1,IRF7,LAG3,LIFR,LY6E,MERTK,MMP13,MMP9,MX2,NAMPT,NMI,PAM,PARP9,PDCD1,PML,PRDM1,PSMA2,PTAFR,RSAD2,S100A9,SAMHD1,SDC4,SELP,SNAI2,SNAP25,SOCS1,SPI1,STAT1,TACR1,TAP1,TAP2,TJP1,TLR4,TNFRSF11A,USP18
IFNA2	cytokine	4.318	6.19E-15	C1R,C1S,CAV1,DDX60,EGLN3,FAS,GBP2,IFIH1,IFIT5,IRF1,IRF7,LY6E,MMP9,MX2,PARP12,PARP9,PML,PTAFR,RSAD2,SAMHD1,SOCS1,STAT1,TAP1,USP18,ZC3HAV1
HGF	growth factor	2.058	6.89E-07	ACKR4,APAF1,ASNS,BCL2A1,BIRC2,CAV1,DUSP4,EMP2,HMOX1,KIF15,MERTK,MMP13,MMP9,NAMPT,NDC80,PGK1,PLA2R1,PTAFR,PTPRF,S100A9,TACR1,TJP1,TPX2,TRAIP
EIF2AK2	kinase	3.101	9.16E-07	FAS,IFIT5,IRF1,NMI,PARP12,PARP9,SAMHD1,STAT1,USP18,ZC3HAV1
FOXA1	transcription regulator	2.423	1.60E-02	ARHGEF9,FSTL1,PAM,SNAI2,SOD1,TF
IRF5	transcription regulator	2.942	9.67E-07	DHX58,IFIH1,IRF7,NAMPT,Oasl2,PARP12,PRDM1,RSAD2,STAT1
IL1B	cytokine	2.124	1.68E-14	ABCB11,ACOD1,ASS1,BCL2A1,BIRC2,C1R,CALB1,CCR2,CCR6,CCR7,CCR8,CTSS,CX3CR1,CXCL12,DCN,EGLN3,ENPP2,FAS,FCER2,GBP2,GCH1,HELZ2,HEXA,HMOX1,IL18R1,IRF1,IRF7,KIF15,LIFR,MMP13,MMP9,NAMPT,NMI,PLXDC2,RSAD2,S100A9,SCUBE2,SDC4,SNAP25,SOCS1,STAT1,TACR1,TAP2,TJP1,TLR4,TNFRSF11A,USP18
IFNA1/IFNA13	cytokine	2.401	1.95E-04	DHX58,IFIH1,IRF1,RSAD2,SOCS1,STAT1
FADD	other	2.135	4.19E-05	DHX58,FAS,IFIH1,IRF7,LY6E,MMP9,SOCS1,STAT1
EBI3	cytokine	2.407	6.24E-05	GADD45G,GBP2,HLA-DMB,IRF1,STAT1,TAP1
MYC	transcription regulator	2.080	4.22E-09	ACOD1,ASNS,ASS1,BCL2A1,BIRC2,CAV1,COL14A1,COL5A1,DUSP4,EFEMP1,F2R,FAS,FSTL1,GADD45G,GBP2,HMOX1,IRF7,JARID2,LAMP1,LUM,MCM6,MGST3,MMP9,NCKAP1,NDRG1,NFATC3,NMI,Oasl2,PAM,PDGFRB,PGK1,PLA1A,PML,PRDM1,RSAD2,SYCP3,T,TF,TWIST2,TYMS,USP18,WISP1
TLR3	transmembrane receptor	2.724	7.20E-09	ACOD1,DHX58,FAS,GBP2,GCH1,HMOX1,IFIH1,IRF1,IRF7,LIPA,MX2,NMI,Oasl2,RSAD2,STAT1,TLR4,USP18,ZC3HAV1,ZNFX1
imiquimod	chemical drug	2.233	6.00E-03	HMOX1,IRF7,RNF213,RSAD2,STAT1
entinostat	chemical drug	2.000	1.61E-02	EGFR,LGR5,MMP13,MMP9
tretinoin	chemical - endogenous mammalian	2.140	5.74E-21	ADAR,APBA2,ASB2,ASNS,BCL2A1,BIRC2,C1QA,CALB1,CTLA4,CTSC,CTSS,CX3CR1,DCN,DDX60,DHX58,DUSP4,EGFR,ENPP2,FERMT1,GDF9,GZMA,HLA-DMB,HMOX1,HS3ST1,IFIH1,IFIT5,IGFBP2,IRF1,ISLR,KCNJ5,KIT,KLF13,LAMB1,LEPR,LIPA,LY6E,MERTK,MGST3,MMP13,MMP9,MXD4,NDRG1,NFATC3,NMI,NPC2,NTRK3,PAM,PARP14,PARP9,PDGFRB,PLA2G15,PML,PTAFR,PTPRZ1,RGS5,RNF213,S100A9,SAMD9L,SAMHD1,SELP,SOCS1,SOD1,SPI1,STAT1,SYCP3,T,TAP1,TERF1,TF,TJP1,TN…
stallimycin	biologic drug	2.189	6.84E-04	IFIH1,IRF1,IRF7,PML,STAT1
3,3'-diindolylmethane	chemical drug	2.400	1.76E-04	EGFR,FAS,HMOX1,SNAI2,TAP1,TAP2
camptothecin	chemical drug	2.360	7.48E-07	APAF1,BCL2A1,BIRC2,EGFR,FAS,FGL2,GADD45G,GBP2,IL18R1,IRF1,LITAF,MAD2L1BP,MAP4K4,MERTK,MMP9,MYO10,MYO5A,P2RX1,RRM1,RSAD2,SDC4,SELP,SOCS1,TAP1,TBL1X,TGM3,TRAIP
docosahexaenoic acid	chemical drug	2.430	1.71E-02	BCL2A1,CCR4,CTLA4,FAS,HMOX1,MMP9
poly rI:rC-RNA	biologic drug	3.603	6.41E-09	ADAR,BIRC2,CCR7,DHX58,FAS,GBP2,GCH1,IFIH1,IFIT5,IRF1,IRF7,LY6E,MMP9,NAMPT,NMI,Oasl2,PTPN13,RSAD2,SDC4,SOCS1,STAT1,TAP1,TAP2,TLR4,TRIM25
lipopolysaccharide	chemical drug	2.709	5.43E-19	ABCB11,ABCC6,ACOD1,ADAR,ASS1,BCL2A1,BIRC2,CAV1,CCR2,CCR4,CCR6,CCR7,CCR8,COL5A1,CTSC,CX3CR1,CXCL12,DCN,DHX58,DRAM1,DUSP4,EMB,ENPP2,F2R,FAS,GBP2,GCH1,GPC4,GTSE1,GZMA,HMOX1,IFIH1,IFIT5,IL12RB1,IL18R1,IL21R,IRF1,IRF7,KIFC1,KIT,LAMB1,LIFR,LIPA,LITAF,MAP4K4,MMP13,MMP9,MX2,MXD4,NAMPT,PDCD1,PML,PRDM1,PSMA2,PTAFR,PTPRG,RSAD2,S100A9,SATB1,SCUBE2,SDC4,SELP,SOCS1,SOD1,SOX13,SPI1,STAT1,TACC3,TAP1,TEK,TF,TLR4,…

## Sheet: S5
Supplemental 5. List of significant upstream regulators and target molecules in miRNA group.
Upstream Regulator	Molecule Type	Activation z-score	p-value of overlap	Target molecules in dataset
pirinixic acid	chemical toxicant	2.384	4.67E-03	ACSL5,CIDEA,CXCL12,EGFR,FEN1,HMOX1,JAG2,MGST3,MPDZ,MYBL2,TIMM17A
E2f	group	2.200	2.49E-04	CDC45,GMNN,MCM6,MYBL2,ORC1,TPX2,TYMS
Interferon alpha	group	2.178	4.64E-05	CCR7,EGFR,GATA3,GBP2,IFIH1,IL18R1,IL21R,IRF7,NMI,TLR3,TYMS,USP18,ZC3HAV1
IFN Beta	group	2.394	2.28E-03	ATF3,CCR7,IFIH1,IRF7,TLR3,USP18
gentamicin	chemical drug	2.236	9.77E-02	ATF3,HMOX1,IRF7,MCM6,UGT8
DDX58	enzyme	2.000	2.06E-03	IFIH1,IRF7,NMI,TLR3
Ifnar	group	2.200	1.53E-03	GBP2,IFIH1,IRF7,TLR3,USP18
E2F1	transcription regulator	2.768	7.65E-06	ACSL5,APAF1,CCNB2,CDC45,DUT,FBXO5,FEN1,GMNN,JAG2,KIT,MCM6,MYBL2,NMI,ORC1,PRPSAP1,TYMS
STAT1	transcription regulator	2.577	3.66E-04	CCR7,CREM,FGL2,GATA3,GBP2,IRF7,LY6E,SAMHD1,TLR3,USP18
PRKAA1	kinase	2.000	1.31E-02	ATF3,CXCL12,KLHL29,ZNF462
PRKAA2	kinase	2.000	2.23E-02	CIDEA,CXCL12,KLHL29,ZNF462
IL5	cytokine	2.319	2.07E-03	BIRC2,CCR7,CTSC,EAF2,FGL2,GBP2,IRF7,PRDM1,SNTB1
CSF2	cytokine	2.465	1.82E-03	APAF1,BUB1,CCR7,CTSC,FBXO5,GCH1,IRF4,KIF11,MCM6,PLA2G15,SNTB1,TPX2
KRAS	enzyme	2.236	5.82E-02	AXIN2,EFEMP1,GMNN,HEXA,IGF2,SNAI2,VMP1
IRF7	transcription regulator	2.425	5.95E-03	IFIH1,IRF7,NMI,PARP14,USP18,ZC3HAV1
FOXO1	transcription regulator	2.630	1.87E-03	ACSL5,APAF1,ASPM,ATP5G3,CCNB2,CCR7,CIDEA,EFHD1,HMOX1,KIF11
IRF1	transcription regulator	2.449	4.39E-03	FGL2,GBP2,IFIH1,IRF4,IRF7,TLR3
IFNB1	cytokine	2.287	3.66E-04	CREM,GBP2,IFIH1,IRF7,MCM6,NMI,NOTCH1,OGN,TLR3,USP18
IFNG	cytokine	2.576	1.16E-07	ACO1,APP,ATF3,BIRC2,CALB1,CALCOCO2,CREM,CTSC,CXCL12,DTX3L,FGL2,GATA3,GBP2,GCH1,GGT5,GPR158,HMOX1,IFIH1,IL18R1,IRF4,IRF7,LY6E,MERTK,NMI,NOTCH1,PAM,PRDM1,SAMHD1,SNAI2,SNAP25,TJP1,TLR3,TNFSF11,USP18
IFNA2	cytokine	2.748	1.69E-03	GBP2,IFIH1,IRF7,LY6E,SAMHD1,TLR3,USP18,ZC3HAV1
EIF2AK2	kinase	2.169	1.79E-03	ATF3,NMI,SAMHD1,USP18,ZC3HAV1
RARA	ligand-dependent nuclear receptor	2.236	4.72E-02	ASPM,CALB1,GATA3,GPR158,MXD4,SAMHD1
FADD	other	2.186	1.45E-03	IFIH1,IRF7,LY6E,TLR3,VPS54
TLR3	transmembrane receptor	2.588	1.61E-04	ATF3,GBP2,GCH1,HMOX1,IFIH1,IRF7,NMI,TLR3,USP18,ZC3HAV1
rosiglitazone	chemical drug	2.048	1.91E-05	ABCC9,ACSL5,ASAH1,CIDEA,EGFR,GATA3,GBP2,GPR65,HMOX1,IGF2,IL21R,MCM6,PLA2G15,SAMHD1,SLC27A6
curcumin	chemical drug	2.216	2.25E-02	ACO1,APP,BIRC2,EGFR,HMOX1,NEO1,NOTCH1,TNFSF11
poly rI:rC-RNA	biologic drug	2.481	2.70E-04	ATF3,BIRC2,CCR7,GBP2,GCH1,IFIH1,IL13RA2,IRF7,LY6E,NMI,NOTCH1,TLR3,VPS54
